# Supplementary material for: Top–Down Proteomics of Human Saliva, Analyzed with Logistic Regression and Machine Learning Methods, Reveal Molecular Signatures of Ovarian Cancer
Source: Int J Mol Sci. 2023 Oct 28;24(21):15716. doi: 10.3390/ijms242115716 (PMC10648137; doi:10.3390/ijms242115716)
Supplement: Supplementary file 1 [file ijms-24-15716-s001.zip]

Archive with 1 entries (1 files):
- ijms-2613557-supplementary.pdf
